# Supplementary material for: Setting Plasma Immersion Ion Implantation of Ar+ Parameters towards Electroforming-Free and Self-Compliance HfO2-Based Memristive Structures
Source: Nanomaterials (Basel). 2024 May 9;14(10):831. doi: 10.3390/nano14100831 (PMC11123830; doi:10.3390/nano14100831)
Supplement: Supplementary file 1 [file nanomaterials-14-00831-s001.zip]

Archive with 1 entries (1 files):
- nanomaterials-2926125-supplementary.pdf
